# Supplementary material for: Comparison of Biochemical Characteristics, Action Models, and Enzymatic Mechanisms of a Novel Exolytic and Two Endolytic Lyases with Mannuronate Preference
Source: Mar Drugs. 2021 Dec 14;19(12):706. doi: 10.3390/md19120706 (PMC8705907; doi:10.3390/md19120706)
Supplement: Supplementary file 1 [file marinedrugs-19-00706-s001.zip]

Archive with 1 entries (1 files):
- marinedrugs-1513553-supplementary.pdf
